# Supplementary material for: FDA-Approved Drug Screening for Compounds That Facilitate Hematopoietic Stem and Progenitor Cells (HSPCs) Expansion in Zebrafish
Source: Cells. 2021 Aug 20;10(8):2149. doi: 10.3390/cells10082149 (PMC8393331; doi:10.3390/cells10082149)
Supplement: Supplementary file 1 [file cells-10-02149-s001.zip]

Archive with 1 entries (1 files):
- cells-1306180-supplementary.pdf
